# Supplementary material for: Simultaneous [18F]FDG-PET/MRI: Correlation of Apparent Diffusion Coefficient (ADC) and Standardized Uptake Value (SUV) in Primary and Recurrent Cervical Cancer
Source: PLoS One. 2015 Nov 9;10(11):e0141684. doi: 10.1371/journal.pone.0141684 (PMC4638340; doi:10.1371/journal.pone.0141684)
Supplement: S1 File — (XLS) [file pone.0141684.s001.xls]

## Sheet: Tabelle1
SUVmax Primary	SUVmean Primary	ADCmin Primary	ADCmean Primary	SUVmax Primary Metastasis	SUVmean Primary Metastasis	ADCmin Primary Metastasis	ADCmean Primary Metastasis	SUVmax Recurrent Tumor	SUVmean Recurrent Tumor	ADCmin Recurrent Tumor	ADCmean Recurrent Tumor	SUVmax Recurrent Metastasis	SUVmean Recurrent Metastasis	ADCmin Recurrent Metastasis	ADCmin Recurrent metastasis
28.3	16.5	0.75	1.16	27.5	16.9	0.86	1.27	17.9	9.29	0.66	1.37	9.8	5.74	0.87	1.24
33.4	18.7	0.56	1.12	21.2	12.6	0.57	1.1	21.1	12	0.51	1	13.5	7.88	0.62	1.39
19.2	10.7	0.42	0.84	7.9	4.89	0.79	0.98	22.4	11.9	0.71	1.09	10	5.82	0.63	1.27
20.4	4.72	0.49	0.97	3.86	2.27	0.92	1.15	13	7.6	0.81	1.01	8.35	4.97	0.72	1.2
9.24	1.7	0.95	1.25	16	2.43	0.8	1.32	20.8	11.9	0.44	1.07	11.7	6.67	0.95	1.22
17.8	9.59	0.7	0.86	7.01	3.82	0.67	1.14	25	15.8	0.53	1.05	10.9	6.99	0.8	1.39
16.1	9.36	0.88	1.07	6.81	3.81	0.67	1.18	14.4	8.05	0.46	1.26	15.8	9.22	0.89	1.22
17.1	8.66	0.71	1.12	12	7.31	0.84	1.41	6.32	3.32	0.96	1.22	7.68	4.81	0.94	1.18
20.6	11.8	0.74	1.15	4.1	2.27	0.74	1.08	18.5	10.1	0.73	1.11	7.73	4.46	0.53	1.23
54.9	30	0.49	1.16	29	16.9	0.28	1.06	7.82	4.41	0.9	1.14	13.4	7.7	0.77	1.59
22	12.8	0.53	0.91	20.5	13.1	0.48	1.44	14	7.78	0.6	1.02	13.3	8.64	0.91	1.16
15.9	8.69	0.58	0.91	20.9	12.5	0.47	1.37	23.2	13.1	0.45	0.98	17.6	11	0.84	1.08
16.4	8.84	0.51	0.88	14.9	9.93	0.6	1.24	21.7	13.6	0.35	1.14	11.3	7.48	0.79	1.04
56.2	32	0.41	0.91	20.6	12.9	0.61	1.21	17.2	11.2	0.58	1.09	12.3	7.83	0.72	0.95
				14.4	9.66	0.55	1.37					14.5	8.26	0.37	0.51
				18.5	11.3	0.53	1.38					9.16	5.24	0.49	0.67
				19.6	13.4	0.49	1.35					10.2	6.2	0.47	0.87
				10.3	6.32	0.61	0.83					18.7	11.3	0.64	1.13
				9.78	5.84	0.41	0.87					11.2	6.58	0.98	1.42
				9.76	5.74	0.53	0.94					8.42	4.83	0.73	1.04
				6.73	4.13	0.43	0.73					14.2	8.77	0.42	0.74
				10.2	6.1	0.9	1.29					10.4	6.55	0.65	0.91
				9.22	5.52	0.88	1.41					23.4	5.59	0.42	0.94
				16.7	10.4	0.74	1.46					20	5.49	0.66	1.28
				14.6	8.79	0.67	1.43					4.68	2.64	0.83	1.02
				13.6	7.45	0.55	1.23					11.9	6.98	0.4	1.09
				9.94	6.01	0.79	1.48					12.6	7.58	0.54	1.56
				7.32	4.15	0.65	1.83					13.5	8.27	0.28	1.3
				7.7	4.26	0.58	0.86					14.2	9.12	0.65	1.08
												23.2	14.5	0.65	1.22
												23.4	15.8	0.8	1.17
												25.5	16.1	0.82	1.43
												23	12.9	0.79	1.34
												22.9	14	0.61	1.2
												27.4	16.3	0.7	1.35
